# Supplementary material for: JustOrthologs: a fast, accurate and user-friendly ortholog identification algorithm
Source: Bioinformatics. 2018 Aug 1;35(4):546–52. doi: 10.1093/bioinformatics/bty669 (PMC6378933; doi:10.1093/bioinformatics/bty669)
Supplement: Supplementary Data [file bty669_supp.zip]

Archive with 7 entries (6 files):
- bty669-suppl_data/
- bty669-suppl_data/Supplementary Table 3.csv.zip
- bty669-suppl_data/Supplementary Table 4.csv.zip
- bty669-suppl_data/Supplementary Table 5.csv
- bty669-suppl_data/JustOrthologs Supplement.pdf
- bty669-suppl_data/JustOrthologs Supplementary Information.pdf
- bty669-suppl_data/Supplementary Table 2.csv
