# Supplementary material for: JustOrthologs: a fast, accurate and user-friendly ortholog identification algorithm
Source: Bioinformatics. 2018 Aug 1;35(4):546–52. doi: 10.1093/bioinformatics/bty669 (PMC6378933; doi:10.1093/bioinformatics/bty669)
Supplement: Supplementary Data [file bty669_supp.zip › bty669-suppl_data/Supplementary Table 5.csv]

Number of Genes in the Ortholog Group	Number of Groups with that many genes
190	1
185	1
180	1
178	2
175	1
171	2
170	1
169	1
168	1
167	1
166	3
165	4
164	2
163	1
162	1
161	2
160	1
158	1
157	3
155	1
154	1
153	2
152	2
151	1
150	2
149	2
148	3
147	2
146	1
145	2
144	2
143	2
142	3
140	2
139	4
138	2
137	7
136	3
135	2
134	2
133	1
132	3
131	2
130	4
129	5
128	1
127	5
126	1
125	4
124	2
123	3
122	3
121	2
120	6
119	2
118	1
117	5
116	2
115	1
114	5
113	2
112	3
111	4
110	4
109	5
108	4
107	2
106	4
105	4
104	8
103	15
102	17
101	14
100	25
99	22
98	18
97	27
96	34
95	27
94	27
93	20
92	25
91	26
90	33
89	23
88	24
87	32
86	20
85	25
84	25
83	27
82	28
81	28
80	33
79	29
78	17
77	16
76	25
75	17
74	20
73	28
72	12
71	26
70	24
69	24
68	23
67	21
66	28
65	28
64	26
63	26
62	32
61	23
60	21
59	24
58	30
57	32
56	24
55	26
54	32
53	33
52	37
51	39
50	46
49	26
48	24
47	37
46	35
45	44
44	32
43	46
42	50
41	62
40	59
39	80
38	61
37	113
36	130
35	123
34	143
33	188
32	227
31	229
30	232
29	259
28	267
27	380
26	460
25	536
24	513
23	488
22	484
21	533
20	633
19	633
18	703
17	714
16	871
15	929
14	1148
13	1352
12	1790
11	2568
10	2776
9	3703
8	5559
7	7900
6	12117
5	24286
4	46429
3	114869
2	386442
