# Supplementary material for: JustOrthologs: a fast, accurate and user-friendly ortholog identification algorithm
Source: Bioinformatics. 2018 Aug 1;35(4):546–52. doi: 10.1093/bioinformatics/bty669 (PMC6378933; doi:10.1093/bioinformatics/bty669)
Supplement: Supplementary Data [file bty669_supp.zip › bty669-suppl_data/Supplementary Table 2.csv]

Eukaryota	Archaea
Ooceraea biroi	Thermococcus sp. 5-4
Pseudocercospora fijiensis	Methanopyrus sp. KOL6
Carlito syrichta	Halorientalis sp. IM1011
Exaiptasia pallida	Methanonatronarchaeum thermophilum
Baudoinia panamericana	Candidatus Micrarchaeota archaeon MIA14
Wallemia mellicola	Natronomonas sp. CBA1134
Blastomyces gilchristii	Natrialbaceae archaeon JW/NM-HA 15
Phialophora attae	Candidatus Nitrosomarinus catalina
Metarhizium majus	Haladaptatus sp. W1
Sinocyclocheilus anshuiensis	Sulfolobus sp. A20
Mitosporidium daphniae	Methanolobus sp. YSF-3
Paraphaeosphaeria sporulosa	Halodesulfurarchaeum formicicum
Talaromyces atroroseus	Natrialba sp. SSL1
Kalmanozyma brasiliensis	Methanosphaera sp. A6
Fonsecaea erecta	Methanobrevibacter sp. A54
Auricularia subglabra	Methanobacterium sp. A39
Xylona heveae	Methanobrevibacter sp. A27
Cladophialophora psammophila	Methanosarcina sp. A14
Penicillium rubens	Halorubrum sp. SD683
Saccharomyces eubayanus	Halorubrum sp. SD612
Tetrapisispora blattae	Halolamina sp. CBA1230
Verticillium alfalfae	Nitrosopumilus sp. Nsub
Paracoccidioides lutzii	Candidatus Methanomethylophilus sp. 1R26
Zymoseptoria tritici	Halorubrum tropicale
Aureobasidium subglaciale	Halobacterium sp. CBA1132
Wickerhamomyces ciferrii	Haloarcula sp. CBA1128
Drosophila rhopaloa	Haloarcula sp. CBA1127
Exophiala aquamarina	Halorubrum aethiopicum
Nannospalax galili	Methanosarcina flavescens
Ogataea parapolymorpha	Thermococcus piezophilus
Heterobasidion irregulare	Haloarcula rubripromontorii
Morus notabilis	Haladaptatus sp. R4
Fonsecaea multimorphosa	Haloparvum sedimenti
Salpingoeca rosetta	Thermococcus sp. 2319x1
Blastocystis sp. subtype 4	Cuniculiplasma divulgatum
Balearica regulorum	Vulcanisaeta sp. EB80
Dendrobium catenatum	Thermoproteus sp. CP80
Fukomys damarensis	Caldivirga sp. MU80
Cutaneotrichosporon oleaginosum	Haloarcula sp. K1
Schizosaccharomyces cryophilus	Methanobrevibacter sp. YE315
Sugiyamaella lignohabitans	Pyrococcus kukulkanii
Aspergillus fumigatus	Halanaeroarchaeum sulfurireducens
Polistes dominula	Candidatus Nitrosotenuis cloacae
Hyphopichia burtonii	Haloarcula sp. CBA1115
Colletotrichum fioriniae	Thermococcus sp. EP1
Marssonina brunnea	Candidatus Nitrosopumilus adriaticus
Fonticula alba	Candidatus Methanoplasma termitum
Amyelois transitella	Methanosphaera sp. WGK6
Pseudogymnoascus destructans	Methanoculleus sediminis
Plasmodium gaboni	Thermofilum uzonense
Harpegnathos saltator	Haloferax sp. SB3
Dinoponera quadriceps	Haloferax sp. SB29
Fibroporia radiculosa	Haloferax sp. Q22
Habropoda laboriosa	Haloprofundus marisrubri
Nematocida parisii	Haloferax sp. ATB1
Encephalitozoon romaleae	Thermococcus eurythermalis
Cladophialophora immunda	Halorubrum sp. BV1
Metarhizium robertsii	Methanobacterium sp. SMA-27
Scedosporium apiospermum	Methanoculleus sp. MH98A
Aureobasidium namibiae	methanogenic archaeon ISO4-H5
Chlorella variabilis	Halostagnicola sp. A56
Thecamonas trahens	Methanosarcina sp. 1.H.T.1A.1
Atta colombica	Methanosarcina sp. 1.H.A.2.2
Eufriesea mexicana	Methanosarcina sp. 2.H.A.1B.4
Metarhizium brunneum	Methanosarcina sp. 2.H.T.1A.6
[Candida] auris	Methanosarcina sp. 2.H.T.1A.8
Galeopterus variegatus	Methanosarcina sp. 2.H.T.1A.3
Colletotrichum gloeosporioides	Methanosarcina sp. 2.H.T.1A.15
Trachymyrmex cornetzi	Thermofilum carboxyditrophus
Cladophialophora yegresii	Halorubrum sp. HD13
Kwoniella mangrovensis	Halorubrum sp. EA1
Ogataea polymorpha	Halolamina sediminis
Komagataella phaffii	Haloferax massiliensis
Cyphomyrmex costatus	Halapricum salinum
Diachasma alloeum	Halobellus rufus
Kwoniella pini	Methanosarcina sp. WWM596
Neodiprion lecontei	Methanosarcina sp. WH1
Kazachstania africana	Methanosarcina sp. MTP4
Dactylellina haptotyla	Methanosarcina sp. Kolksee
Camelus ferus	Candidatus Halobonum tyrrellensis
Entamoeba nuttalli	Halorubrum sp. SD626R
Vollenhovia emeryi	Haloterrigena mahii
Amphimedon queenslandica	Candidatus Nitrosopelagicus brevis
Trichoderma gamsii	Halobacterium hubeiense
Pestalotiopsis fici	Thaumarchaeota archaeon N4
Lachancea thermotolerans	Candidatus Methanomassiliicoccus intestinalis
Propithecus coquereli	Candidatus Methanoperedens nitroreducens
Endocarpon pusillum	Halorubrum halodurans
Acytostelium subglobosum	Halorubrum sp. IB24
Exophiala xenobiotica	Halorubrum sp. EB13
Falco cherrug	Halorubrum sp. EA8
Pseudogymnoascus verrucosus	Halolamina rubra
Spathaspora passalidarum	Methanobacterium sp. MB1
Manacus vitellinus	Halorientalis persicus
Pseudozyma hubeiensis	Thermofilum adornatus
Ziziphus jujuba	Candidatus Nitrosotenuis chungbukensis
Kwoniella dejecticola	Methanococcoides vulcani
Kwoniella bestiolae	Methanobrevibacter boviskoreani
Lepidothrix coronata	Salinarchaeum sp. Harcht-BSK1
Magnaporthe oryzae	Archaeoglobus sulfaticallidus
Neofusicoccum parvum	Methanocaldococcus bathoardescens
Sinocyclocheilus rhinocerous	Sulfolobus sp. JCM 16833
Monomorium pharaonis	Acidiplasma sp. MBA-1
Pundamilia nyererei	Halopiger goleimassiliensis
Micromonas commoda	Halopiger djelfimassiliensis
Hyalella azteca	Candidatus Methanomethylophilus alvus
Cyphellophora europaea	Pyrodictium delaneyi
Miniopterus natalensis	Halopenitus malekzadehii
Halyomorpha halys	Halococcus sediminicola
Pochonia chlamydosporia	Haloferax sp. BAB2207
Antrostomus carolinensis	Halopelagius longus
Candida orthopsilosis	Halococcus agarilyticus
Pneumocystis murina	Candidatus Nitrosopumilus sediminis
Cavenderia fasciculata	Halorubrum hochstenium
Rhincodon typus	Haloferax sp. ATCC BAA-646
Verruconis gallopava	Haloferax sp. ATCC BAA-645
Coccomyxa subellipsoidea	Haloferax sp. ATCC BAA-644
Tupaia chinensis	Halopiger salifodinae
Wallemia ichthyophaga	Thermogladius calderae
Cynoglossus semilaevis	Halorubrum sp. T3
Ostreococcus 'lucimarinus'	Natrinema salaciae
Pterocles gutturalis	Pyrococcus sp. ST4
Cryptosporidium hominis	Methanocella arvoryzae
Diplodia corticola	Methanocella conradii
Phanerochaete carnosa	Halorubrum sp. AJ67
Bigelowiella natans	Natrinema sp. J7-1
Grosmannia clavigera	Candidatus Nitrosopumilus salaria
Myotis davidii	Candidatus Acidianus copahuensis
Lottia gigantea	Metallosphaera yellowstonensis
Pyrus x bretschneideri	Natronobacterium texcoconense
Agrilus planipennis	Natronorubrum texcoconense
Phaeoacremonium minimum	Candidatus Nitrosoarchaeum koreensis
Orussus abietinus	Methanomassiliicoccus luminyensis
Moniliophthora roreri	Halohasta litchfieldiae
Pseudomyrmex gracilis	Thermoplasmatales archaeon BRNA1
Anoplophora glabripennis	Halopenitus persicus
Larimichthys crocea	Thermococcus sp. 4557
Exophiala oligosperma	Methanosarcina soligelidi
Exophiala mesophila	Nitrososphaera viennensis
Cephus cinctus	Nitrosopumilus sp. SJ
Chaetomium thermophilum	Nitrosopumilus sp. AR
Fomitiporia mediterranea	Pyrococcus yayanosii
Plasmodium coatneyi	Halalkalicoccus paucihalophilus
Melampsora larici-populina	Candidatus Nitrosoarchaeum limnia
Punctularia strigosozonata	Metallosphaera cuprina
Coccidioides posadasii	Haloarchaeobius iranensis
Calidris pugnax	Vulcanisaeta moutnovskia
Capsaspora owczarzaki	Palaeococcus pacificus
Egretta garzetta	Thermococcus sp. PK
Leptosomus discolor	Halovenus aranensis
Chlamydotis macqueenii	Methanoregula formicica
Hipposideros armiger	Methanobacterium lacus
Chrysochloris asiatica	Methanobacterium paludis
Pseudopodoces humilis	Vulcanisaeta thermophila
Corvus cornix	Methanothermobacter sp. CAT2
Jatropha curcas	Halomicrobium zhouii
Dufourea novaeangliae	halophilic archaeon DL31
Python bivittatus	Halobacterium sp. DL1
Beauveria bassiana	Halolamina pelagica
Nestor notabilis	Halogranum salarium
Buceros rhinoceros	Aciduliprofundum sp. MAR8-339
Ordospora colligata	Methanocaldococcus villosus
Bactrocera latifrons	Halogranum gelatinilyticum
Aspergillus nidulans	Halogranum amylolyticum
Beta vulgaris	Halorientalis regularis
Folsomia Candida	Halobellus clavatus
Vigna radiata	Methermicoccus shengliensis
Leptomonas pyrrhocoris	Methanocaldococcus sp. FS406-22
Aphanomyces invadans	Natronorubrum sediminis
Ceratina calcarata	Halostagnicola kamekurae
Boleophthalmus pectinirostris	Haloterrigena daqingensis
Phialocephala scopiformis	Thermococcus paralvinellae
Gekko japonicus	Geoglobus acetivorans
Monoraphidium neglectum	Acidianus hospitalis
Stegastes partitus	Halogeometricum limi
Pogonomyrmex barbatus	Haloplanus vescus
Megachile rotundata	Halogeometricum rufum
Diuraphis noxia	Haladaptatus litoreus
Condylura cristata	Halopelagius inordinatus
Ceratosolen solmsi	Halogranum rubrum
Nectria haematococca	Methanoculleus horonobensis
Zootermopsis nevadensis	Acidiplasma aeolicum
Acanthaster planci	Haloterrigena salina
Pteropus vampyrus	Candidatus Korarchaeum cryptofilum
Bombus impatiens	Halarchaeum acidiphilum
Arachis ipaensis	Methanofollis ethanolicus
Arachis duranensis	Methanolobus profundi
Galdieria sulphuraria	Halorubrum kocurii
Nipponia nippon	Methanosphaerula palustris
Drosophila biarmipes	Haladaptatus cibarius
Nanorana parkeri	Halomicrobium katesii
Diaphorina citri	Halorhabdus tiamatea
Paracoccidioides brasiliensis	Methanolobus psychrophilus
Tauraco erythrolophus	Natrinema gari
Pediculus humanus	Methanosarcina horonobensis
Lipotes vexillifer	Halorubrum californiense
Picoides pubescens	Natronomonas moolapensis
Fusarium verticillioides	Halorubrum halophilum
Aethina tumida	Natronococcus jeotgali
Isaria fumosorosea	Haloterrigena jeotgali
Parasteatoda tepidariorum	Halalkalicoccus jeotgali
Dichomitus squalens	Halogeometricum pallidum
Tetrapisispora phaffii	Halorubrum litoreum
Scleropages formosus	Methanobacterium veterum
Saprolegnia diclina	Natrinema sp. J7-2
Aphanomyces astaci	Haloferax elongans
Gregarina niphandrodes	Haloferax mucosum
Nicrophorus vespilloides	Haloarcula amylolytica
Batrachochytrium dendrobatidis	Haloterrigena hispanica
Spizellomyces punctatus	Natronorubrum sulfidifaciens
Myotis brandtii	Methanobrevibacter sp. 87.7
Hippocampus comes	Halopiger xanaduensis
Nilaparvata lugens	Methanobacterium arcticum
Herrania umbratica	Haloferax prahovense
Maylandia zebra	Aciduliprofundum boonei
Nothobranchius furzeri	Haloplanus natans
Bactrocera oleae	Haloterrigena limicola
Cryptococcus amylolentus	Halorubrum lipolyticum
Camponotus floridanus	Halorubrum aidingense
Gloeophyllum trabeum	Halorubrum arcis
Postia placenta	Haladaptatus paucihalophilus
Protobothrops mucrosquamatus	Methanoregula boonei
Pogona vitticeps	Halobacterium jilantaiense
Vavraia culicis	Halostagnicola larsenii
Acromyrmex echinatior	Pyrococcus sp. NA2
Prunus mume	Thermococcus onnurineus
Glarea lozoyensis	Halorubrum ezzemoulense
Saprolegnia parasitica	Halococcus thailandensis
Bipolaris oryzae	Halorubrum chaoviator
Fusarium pseudograminearum	Halovivax asiaticus
Hammondia hammondi	Halococcus hamelinensis
Phaethon lepturus	Acidiplasma cupricumulans
Eutypa lata	Thermococcus kodakarensis
Gavialis gangeticus	Natronorubrum thiooxidans
Tinamus guttatus	Haloferax larsenii
Coturnix japonica	Haloterrigena saccharevitans
Setosphaeria turcica	Methanosaeta harundinacea
Metarhizium acridum	Methanobrevibacter olleyae
Exophiala spinifera	Haloquadratum walsbyi
Polistes canadensis	Thermococcus thioreducens
Camelina sativa	Halorubrum terrestre
Cladophialophora bantiana	Methanolinea tarda
Bubalus bubalis	Haloferax sulfurifontis
Rhinolophus sinicus	Natronolimnobius baerhuensis
Selaginella moellendorffii	Natronolimnobius innermongolicus
Rhinocladiella mackenziei	Thermococcus sp. AM4
Cladophialophora carrionii	Haloarcula californiae
Serpula lacrymans	Acidilobus saccharovorans
Sphaerulina musiva	Methanobrevibacter millerae
Citrus clementina	Methanolacinia paynteri
Corvus brachyrhynchos	Aeropyrum camini
Moesziomyces antarcticus	Halobiforma lacisalsi
Anthracocystis flocculosa	Thermococcus celericrescens
Linepithema humile	Methanobrevibacter sp. ABM4
Trichosporon asahii	Natrinema altunense
Capsella rubella	Methanotorris formicicus
Monosiga brevicollis	Caldisphaera lagunensis
Acanthochromis polyacanthus	Thermococcus nautili
Colletotrichum higginsianum	Methanobrevibacter wolinii
Coniophora puteana	Methanobrevibacter gottschalkii
Cimex lectularius	Thermococcus radiotolerans
Microtus ochrogaster	Thermococcus gammatolerans
Phalaenopsis equestris	Thermoproteus uzoniensis
Thermothelomyces thermophila	Thermococcus sibiricus
Dendroctonus ponderosae	Halosimplex carlsbadense
Malassezia pachydermatis	Methanosarcina lacustris
Malassezia sympodialis	Vulcanisaeta distributa
Malassezia globosa	Thermococcus cleftensis
Papilio polytes	Natrialba taiwanensis
Papilio machaon	Ignicoccus hospitalis
Populus euphratica	Methanothermococcus okinawensis
Sinocyclocheilus grahami	Halobiforma haloterrestris
Cordyceps militaris	Halorhabdus utahensis
Eutrema salsugineum	Methanothermobacter marburgensis
Nannochloropsis gaditana	Methanothermobacter thermautotrophicus
Sphaeroforma arctica	Methanothermobacter wolfeii
Bos mutus	Halobiforma nitratireducens
Trypanosoma grayi	Natrialba aegyptia
Eucalyptus grandis	Natrialba hulunbeirensis
Acropora digitifera	Thermococcus sp. P6
Ostreococcus tauri	Haloterrigena thermotolerans
Microplitis demolitor	Halorubrum tebenquichense
Theileria orientalis	Methanoculleus chikugoensis
Rasamsonia emersonii	Methanobacterium congolense
Phytophthora sojae	Haloferax alexandrinus
Papilio xuthus	Geoglobus ahangari
Fopius arisanus	Sulfolobus tokodaii
Wasmannia auropunctata	Thermococcus guaymasensis
Trachymyrmex zeteki	Methanomethylovorans hollandica
Lobosporangium transversale	Ferroplasma acidarmanus
Pieris rapae	Desulfurococcus amylolyticus
Trichoderma atroviride	Natrinema versiforme
Trichophyton verrucosum	Methanoculleus sp. MAB1
Microsporum canis	Staphylothermus hellenicus
Nannizzia gypsea	Archaeoglobus profundus
Trichophyton benhamiae	Methanoculleus bourgensis
Nomascus leucogenys	Methanocorpusculum labreanum
Rhinopithecus roxellana	Palaeococcus ferrophilus
Rhinopithecus bieti	Methanobrevibacter ruminantium
Coniosporium apollinis	Methanocaldococcus fervens
Chlorocebus sabaeus	Picrophilus torridus
Ficedula albicollis	Caldivirga maquilingensis
Taeniopygia guttata	Ferroplasma acidiphilum
Arabidopsis lyrata	Methanocaldococcus vulcanius
Pantholops hodgsonii	Thermococcus siculi
Myotis lucifugus	Thermococcus pacificus
Encephalitozoon intestinalis	Thermococcus gorgonarius
Debaryomyces fabryi	Methanocorpusculum bavaricum
Fragaria vesca	Natrinema pallidum
Merops nubicus	Natrinema pellirubrum
Colius striatus	Natrialba chahannaoensis
Apaloderma vittatum	Methanocaldococcus infernus
Acanthisitta chloris	Methanobrevibacter oralis
Labrus bergylta	Halorubrum coriense
Tyto alba	Natrialba asiatica
Cuculus canorus	Halorubrum vacuolatum
Guillardia theta	Natronorubrum tibetense
Eurypyga helias	Haloterrigena turkmenica
Cariama cristata	Halococcus saccharolyticus
Mesitornis unicolor	Natronorubrum bangense
Ascoidea rubescens	Halogeometricum borinquense
Colobus angolensis	Archaeoglobus veneficus
Pyrenophora teres	Halomicrobium mukohataei
Austrofundulus limnaeus	Thermococcus barophilus
Haliaeetus leucocephalus	Methanobrevibacter filiformis
Plasmodium inui	Thermococcus chitonophagus
Elaeis guineensis	Ferroglobus placidus
Plutella xylostella	Ignicoccus islandicus
Trichoderma reesei	Thermosphaera aggregans
Castor canadensis	Pyrolobus fumarii
Jaculus Jaculus	Hyperthermus butylicus
Eimeria necatrix	Methanolacinia petrolearia
Juglans regia	Thermococcus barossii
Necator americanus	Thermococcus zilligii
Charadrius vociferus	Pyrococcus horikoshii
Nicotiana attenuata	Thermococcus peptonophilus
Geospiza fortis	Haloarcula hispanica
Poecilia mexicana	Thermoplasma volcanium
Poecilia latipinna	Thermococcus profundus
Poecilia formosa	Methanobrevibacter curvatus
Orbicella faveolata	Methanobrevibacter cuticularis
Entamoeba dispar	Sulfolobus metallicus
[Candida] tanzawaensis	Picrophilus oshimae
Babjeviella inositovora	Natronobacterium gregoryi
[Candida] tenuis	Natronococcus amylolyticus
Nematostella vectensis	Halobaculum gomorrense
Eremothecium sinecaudum	Haloarcula argentinensis
Eremothecium cymbalariae	Metallosphaera sedula
Cyanidioschyzon merolae	Sulfolobus islandicus
Pyrenophora tritici-repentis	Methanococcus aeolicus
Bipolaris sorokiniana	Methanosalsum zhilinae
Dictyostelium discoideum	Methanohalophilus portucalensis
Eimeria mitis	Methanobrevibacter arboriphilus
Zonotrichia albicollis	Methanococcus maripaludis
Aureococcus anophagefferens	Methanosarcina siciliae
Monopterus albus	Methanolobus vulcani
Capronia coronata	Halococcus salifodinae
Capronia epimyces	Haloferax gibbonsii
Ictidomys tridecemlineatus	Haloferax denitrificans
Pygocentrus nattereri	Halorubrum sodomense
Vittaforma corneae	Haloarcula sinaiiensis
Candida dubliniensis	Pyrococcus abyssi
Phoenix dactylifera	Methanococcoides burtonii
Sorex araneus	Natronococcus occultus
Prunus avium	Halorubrum distributum
Pneumocystis jirovecii	Haloarcula japonica
Drosophila bipectinata	Haloarcula vallismortis
Bathycoccus prasinos	Natrialba magadii
Aspergillus nomius	Methanohalobium evestigatum
Botrytis cinerea	Methanosphaera stadtmanae
Stereum hirsutum	Methanoplanus limicola
Fonsecaea pedrosoi	Pyrodictium occultum
Nosema ceranae	Thermoplasma acidophilum
Lonchura striata	Sulfolobus solfataricus
Neurospora tetrasperma	Sulfolobus acidocaldarius
Bipolaris victoriae	Staphylothermus marinus
Tuber melanosporum	Pyrobaculum islandicum
Micromonas pusilla	Desulfurococcus mucosus
Alligator sinensis	Thermoproteus tenax
Phascolarctos cinereus	Thermofilum pendens
Chaetomium globosum	Thermococcus litoralis
Cryptococcus gattii VGI	Thermococcus celer
Talaromyces marneffei	Pyrococcus furiosus
Aegilops tauschii	Natronomonas pharaonis
Octopus bimaculoides	Haloferax lucentense
Priapulus caudatus	Haloferax mediterranei
Athalia rosae	Halococcus morrhuae
Aotus nancymaae	Halorubrum saccharovorum
Gavia stellata	Halorubrum lacusprofundi
Kryptolebias marmoratus	Haloferax volcanii
Lodderomyces elongisporus	Halobacterium salinarum
Clavispora lusitaniae	Haloarcula marismortui
Gaeumannomyces tritici	Archaeoglobus fulgidus
Penicillium digitatum	Methanococcoides methylutens
Aspergillus fischeri	Methanothrix soehngenii
Pelecanus crispus	Methanolobus tindarius
Vanderwaltozyma polyspora	Methanosarcina vacuolata
Ipomoea nil	Methanosarcina acetivorans
Thielavia terrestris	Methanosarcina thermophila
Stomoxys calcitrans	Methanosarcina mazei
Thalassiosira pseudonana	Methanosarcina barkeri
Thamnophis sirtalis	Methanomicrobium mobile
Chinchilla lanigera	Methanospirillum hungatei
Trachymyrmex septentrionalis	Methanofollis liminatans
Galendromus occidentalis	Methanoculleus thermophilus
Mixia osmundae	Methanoculleus marisnigri
Purpureocillium lilacinum	Methanogenium cariaci
Uncinocarpus reesii	Methanocaldococcus jannaschii
Aspergillus terreus	Methanotorris igneus
Eremothecium gossypii	Methanococcus voltae
Entamoeba invadens	Methanococcus vannielii
Acinonyx jubatus	Methanothermococcus thermolithotrophicus
Neolamprologus brichardi	Methanothermus fervidus
Tetranychus urticae	Methanohalophilus halophilus
Colletotrichum graminicola	Methanohalophilus mahii
Enterocytozoon bieneusi	Methanobrevibacter smithii
Perkinsus marinus	Methanobacterium formicicum
Caenorhabditis remanei
Takifugu rubripes
Otolemur garnettii
Microcebus murinus
Vicugna pacos
Fulmarus glacialis
Opisthocomus hoazin
Bombus terrestris
Drosophila kikkawai
Drosophila ficusphila
Drosophila elegans
Drosophila busckii
Sporothrix schenckii
Rhodotorula graminis
Laccaria bicolor
Trichoderma virens
Vitis vinifera
Gossypium raimondii
Gossypium arboreum
Neospora caninum
Crassostrea gigas
Neomonachus schauinslandi
Eptesicus fuscus
Ursus maritimus
Helicoverpa armigera
Copidosoma floridanum
Drosophila takahashii
Drosophila eugracilis
Kluyveromyces lactis
Cyprinodon variegatus
Elephantulus edwardii
Rhagoletis zephyria
Zeugodacus cucurbitae
Drosophila suzukii
Talaromyces stipitatus
Tarenaya hassleriana
Solanum pennellii
Anolis carolinensis
Encephalitozoon hellem
Saimiri boliviensis
Bactrocera dorsalis
Verticillium dahliae
Penicillium expansum
Metschnikowia bicuspidata
Naumovozyma dairenensis
Naumovozyma castellii
Brachypodium distachyon
Pelodiscus sinensis
Solenopsis invicta
Parastagonospora nodorum
Heterostelium pallidum
Monodelphis domestica
Arthrobotrys oligospora
Amborella trichopoda
Myzus persicae
Melopsittacus undulatus
Blastocystis hominis
Atta cephalotes
Trichoplax adhaerens
Saccoglossus kowalevskii
Heterocephalus glaber
Octodon degus
Cavia porcellus
Rattus norvegicus
Mus pahari
Mus musculus
Mus caroli
Meriones unguiculatus
Peromyscus maniculatus
Mesocricetus auratus
Cricetulus griseus
Dipodomys ordii
Marmota Marmota
Oryctolagus cuniculus
Ochotona princeps
Manis javanica
Ovis aries
Capra hircus
Bos indicus
Bos taurus
Bison Bison
Odocoileus virginianus
Camelus dromedarius
Camelus bactrianus
Sus scrofa
Orycteropus afer
Ceratotherium simum
Equus przewalskii
Equus caballus
Equus asinus
Loxodonta africana
Trichechus manatus
Balaenoptera acutorostrata
Physeter catodon
Tursiops truncatus
Orcinus orca
Leptonychotes weddellii
Odobenus rosmarus
Panthera tigris
Panthera pardus
Felis catus
Mustela putorius
Ailuropoda melanoleuca
canis lupus
Homo sapiens
Pongo abelii
Pan troglodytes
Pan paniscus
Gorilla Gorilla
Mandrillus leucophaeus
Papio anubis
Macaca nemestrina
Macaca mulatta
Macaca fascicularis
Cercocebus atys
Cebus capucinus
Callithrix jacchus
Rousettus aegyptiacus
Pteropus alecto
Echinops telfairi
Erinaceus europaeus
Dasypus novemcinctus
Sarcophilus harrisii
Ornithorhynchus anatinus
Calypte anna
Pygoscelis adeliae
Aptenodytes forsteri
Phalacrocorax carbo
Sturnus vulgaris
Parus major
Serinus canaria
Meleagris gallopavo
Gallus Gallus
Numida Meleagris
Haliaeetus albicilla
Aquila chrysaetos
Falco peregrinus
Columba livia
Chaetura pelagica
Anser cygnoides
Anas platyrhynchos
Apteryx australis
Struthio Camelus
Crocodylus porosus
Alligator mississippiensis
Chrysemys picta
Chelonia mydas
Xenopus tropicalis
Xenopus laevis
Paralichthys olivaceus
Notothenia coriiceps
Lates calcarifer
Haplochromis burtoni
Oreochromis niloticus
Oryzias latipes
Xiphophorus maculatus
Poecilia reticulata
Fundulus heteroclitus
Salmo salar
Oncorhynchus mykiss
Oncorhynchus kisutch
Esox lucius
Ictalurus punctatus
Astyanax mexicanus
Cyprinus carpio
Danio rerio
Clupea harengus
Lepisosteus oculatus
Latimeria chalumnae
Callorhinchus milii
Branchiostoma belcheri
Branchiostoma floridae
Ciona intestinalis
Strongylocentrotus purpuratus
Lingula anatina
Trichogramma pretiosum
Apis florea
Apis dorsata
Apis cerana
Apis mellifera
Nasonia vitripennis
Musca domestica
Drosophila obscura
Drosophila serrata
Drosophila arizonae
Drosophila willistoni
Drosophila yakuba
Drosophila virilis
Drosophila simulans
Drosophila sechellia
Drosophila pseudoobscura
Drosophila persimilis
Drosophila navojoa
Drosophila mojavensis
Drosophila miranda
Drosophila melanogaster
Drosophila grimshawi
Drosophila erecta
Drosophila ananassae
Ceratitis capitata
Loa Loa
Culex quinquefasciatus
Anopheles gambiae
Aedes albopictus
Aedes aegypti
Bombyx mori
Tribolium castaneum
Bemisia tabaci
Acyrthosiphon pisum
Ixodes scapularis
Limulus polyphemus
Mizuhopecten yessoensis
Biomphalaria glabrata
Aplysia californica
Helobdella robusta
Trichinella spiralis
Brugia malayi
Caenorhabditis elegans
Caenorhabditis briggsae
Opisthorchis viverrini
Schistosoma haematobium
Schistosoma mansoni
Hydra vulgaris
Encephalitozoon cuniculi
Exophiala dermatitidis
Ichthyophthirius multifiliis
Tetrahymena thermophila
Paramecium tetraurelia
Theileria parva
Theileria annulata
Theileria equi
Babesia microti
Babesia bigemina
Babesia bovis
Plasmodium yoelii
Plasmodium vinckei
Plasmodium fragile
Plasmodium vivax
Plasmodium reichenowi
Plasmodium knowlesi
Plasmodium falciparum
Plasmodium cynomolgi
Plasmodium chabaudi
Plasmodium berghei
Toxoplasma gondii
Cryptosporidium muris
Cryptosporidium parvum
Eimeria maxima
Eimeria tenella
Eimeria acervulina
Dictyostelium purpureum
Naegleria gruberi
Entamoeba histolytica
Acanthamoeba castellanii
Giardia intestinalis
Trichomonas vaginalis
Trypanosoma cruzi
Trypanosoma brucei
Leishmania panamensis
Leishmania infantum
Leishmania mexicana
Leishmania major
Leishmania donovani
Leishmania braziliensis
Tsuchiyaea wingfieldii
Saitoella complicata
Alternaria alternata
Trichophyton rubrum
Fusarium graminearum
Fusarium oxysporum
Coccidioides immitis
Candida tropicalis
[Candida] glabrata
Candida albicans
Coprinopsis cinerea
Agaricus bisporus
Schizophyllum commune
Trametes versicolor
Puccinia graminis
Rhodotorula toruloides
Tilletiaria anomala
Ustilago maydis
Tremella mesenterica
Cryptococcus neoformans
Sclerotinia sclerotiorum
Sordaria macrospora
Podospora anserina
Neurospora crassa
Aspergillus oryzae
Aspergillus niger
Aspergillus flavus
Aspergillus clavatus
Aspergillus aculeatus
Histoplasma capsulatum
Leptosphaeria maculans
Bipolaris zeicola
Bipolaris maydis
Kockovaella imperatae
Debaryomyces hansenii
Zygosaccharomyces rouxii
Yarrowia lipolytica
Torulaspora delbrueckii
Saccharomyces cerevisiae
Meyerozyma guilliermondii
Wickerhamomyces anomalus
Pichia membranifaciens
Scheffersomyces stipitis
Pichia kudriavzevii
Cyberlindnera jadinii
Schizosaccharomyces octosporus
Schizosaccharomyces japonicus
Schizosaccharomyces pombe
Phycomyces blakesleeanus
Phytophthora parasitica
Phytophthora infestans
Pneumocystis carinii
Asparagus officinalis
Musa acuminata
Ananas comosus
Zea mays
Sorghum bicolor
Setaria italica
Oryza brachyantha
Oryza sativa
Nelumbo nucifera
Sesamum indicum
Erythranthe guttata
Solanum tuberosum
Nicotiana tomentosiformis
Nicotiana tabacum
Nicotiana sylvestris
Solanum lycopersicum
Capsicum annuum
Daucus carota
Ricinus communis
Vigna angularis
Phaseolus vulgaris
Medicago truncatula
Lupinus angustifolius
Glycine max
Cicer arietinum
Cajanus cajan
Prunus persica
Malus domestica
Raphanus sativus
Brassica oleracea
Brassica rapa
Brassica napus
Arabidopsis thaliana
Populus trichocarpa
Momordica charantia
Cucumis sativus
Cucumis melo
Theobroma cacao
Gossypium hirsutum
Physcomitrella patens
Auxenochlorella protothecoides
Volvox carteri
Chlamydomonas reinhardtii
Emiliania huxleyi
Phaeodactylum tricornutum
Chondrus crispus
Citrus sinensis
